# Supplementary material for: Fibroblast–immune crosstalk in oral squamous cell carcinoma: from tumor promotion to immune evasion
Source: Front Immunol. 2026 Jan 9;16:1703277. doi: 10.3389/fimmu.2025.1703277 (PMC12827624; doi:10.3389/fimmu.2025.1703277)
Supplement: Supplementary file 1 [file Table1.xlsx]

## Sheet: Sheet1
Table S1 Key CAF–Immune Signaling Cascades Driving Immune Suppression in OSCC.
CAF-Derived Factor	Primary Immune Target	Receptor	Downstream Molecular Cascade	Functional Outcomes in Immune Cells	Immunosuppressive Effects
WNT2	Dendritic cells (DCs)	Frizzled receptors / canonical Wnt engagement	SOCS3 activation; inhibition of JAK2; reduced STAT3 signaling	Impaired DC maturation; reduced IL-12 production; weakened antigen presentation	Attenuated T-cell priming; diminished anti-tumor immunity
CXCL12 (SDF-1)	Monocytes / macrophages	CXCR4	Activation of PI3K–AKT and MAPK–ERK pathways; STAT6-mediated transcription of IL10, MRC1, ARG1	Promotion of M2 polarization; increased IL-10, TGF-β1, ARG1 secretion	TAM accumulation, angiogenesis, T-cell exclusion, enhanced tumor stemness
IL-1β	DCs, tumor cells, Tregs	IL1R	NF-κB activation; induction of CCL22 transcription	Recruitment of CCR4⁺ regulatory T cells	Strengthened Treg-dominant immunosuppressive niche
IL-6	CD8⁺ T cells, DCs, tumor cells	IL-6R / gp130	JAK2–STAT3 activation; upregulation of PD-L1	CD8⁺ T-cell exhaustion; impaired cytotoxic responses	Checkpoint blockade resistance; reduced anti-tumor immunity
TGF-β1	CD8⁺ T cells, NK cells	TGF-βR	SMAD2/3 phosphorylation and transcriptional activation	Suppression of cytotoxic granule expression; reduced Th1/NK activity	Evasion of immune surveillance; promotion of EMT in tumor cells
CCL2 / CXCL1	Monocytes, neutrophils	CCR2 / CXCR2	Activation of MAPK and PI3K signaling	Recruitment of monocytic MDSCs and N2 neutrophils	Enhanced immune tolerance and tumor progression
Extracellular vesicles (miR-192/215, miR-382-5p, miR-196a)	DCs, tumor cells	Endocytic uptake	Suppression of CAV1, CDKN1B, ING5 and other targets	Reprogramming of fibroblasts; increased proliferation; apoptosis resistance	Drug resistance; stromal expansion; M2-biased TME
